# Supplementary material for: A fluorous-phase oxygen optical nanosensor for mitigating redox-active microbial metabolite interference
Source: Analyst. 2026 Jun 15;151(15):4414–23. doi: 10.1039/d6an00043f (PMC13285658; doi:10.1039/d6an00043f)
Supplement: AN-151-D6AN00043F-s001 [file AN-151-D6AN00043F-s001.zip]

Archive with 21 entries (21 files):
- ESI-figure-captions.txt
- fluorous nanosensor analyst supporting information v3.docx
- manuscript figure s10a.tiff
- manuscript figure s10b.tiff
- manuscript figure s10c.tiff
- manuscript figure s10d.tiff
- manuscript figure s11.tiff
- manuscript figure s12.tiff
- manuscript figure s13.tiff
- manuscript figure s1a.tiff
- manuscript figure s1b.tiff
- manuscript figure s2a.tiff
- manuscript figure s2b.tiff
- manuscript figure s3.tiff
- manuscript figure s4.tiff
- manuscript figure s5.tiff
- manuscript figure s6.tiff
- manuscript figure s7.tiff
- manuscript figure s8a.tiff
- manuscript figure s8b.tiff
- manuscript figure s9.tiff
