# Supplementary material for: A fluorous-phase oxygen optical nanosensor for mitigating redox-active microbial metabolite interference
Source: Analyst. 2026 Jun 15;151(15):4414–23. doi: 10.1039/d6an00043f (PMC13285658; doi:10.1039/d6an00043f)
Supplement: AN-151-D6AN00043F-s001 [file AN-151-D6AN00043F-s001.zip › ESI-figure-captions.txt]

File Name : manuscript figure s3.tiff

Caption : figure s3. residual analysis of the stern–volmer regression for fluorous nanosensors. deviations (δ) from the linear regression fit are plotted across the measured dissolved oxygen concentration range. residuals exhibit systematic curvature characterized by positive deviations at low to intermediate o₂ concentrations and negative deviations at the highest o₂ levels, indicating departure from ideal linear stern–volmer quenching behavior.

File Name : manuscript figure s4.tiff

Caption : figure s4. ph-dependent emission response of fluorous nanosensors measured at atmospheric oxygen (6.35 mg l⁻¹ o₂). measurements were conducted across the ph range 3.0-9.5. the mean luminescence intensity across all measurements was 3354 ± 141 a.u. (n = 3). one-way anova indicated a statistically significant difference across ph conditions (f = 10.28, p = 0.00019). tukey’s post hoc analysis showed that the statistical difference was primarily driven by elevated luminescence at ph 6.0 (~12% above the grand mean), while the remaining ph conditions varied within approximately ±5% of the mean without a monotonic ph-dependent trend.

File Name : manuscript figure s8a.tiff

Caption : figure s8. effect of pyocyanin protonation state on quenching of traditional polymeric oxygen nanosensors. (a) normalized luminescence spectra before and after pyocyanin injection. (b) normalized endpoint luminescence intensity before and after pyocyanin injection. nanosensor solutions were deoxygenated by nitrogen bubbling (20 ml min⁻¹) for 20 min to establish baseline luminescence (λₑₓ = 405 nm). subsequently, 500 μl of deoxygenated pyocyanin prepared in britton–robinson buffer was injected while nitrogen bubbling continued. measurements were collected after an additional 10 min of bubbling.

File Name : manuscript figure s5.tiff

Caption : figure s5. normalized luminescence stability of nanosensors over a 10-day period. signal intensity on day 1 was normalized to 0% decay, and values represent the percent decrease in luminescence relative to the initial signal. reference polymeric nanosensors exhibited a 16.8% decrease in intensity over 10 days, whereas fluorous-phase nanosensors showed only a 1.3% decrease while maintaining higher residual luminescence levels.

File Name : manuscript figure s8b.tiff

Caption : figure s8. effect of pyocyanin protonation state on quenching of traditional polymeric oxygen nanosensors. (a) normalized luminescence spectra before and after pyocyanin injection. (b) normalized endpoint luminescence intensity before and after pyocyanin injection. nanosensor solutions were deoxygenated by nitrogen bubbling (20 ml min⁻¹) for 20 min to establish baseline luminescence (λₑₓ = 405 nm). subsequently, 500 μl of deoxygenated pyocyanin prepared in britton–robinson buffer was injected while nitrogen bubbling continued. measurements were collected after an additional 10 min of bubbling.

File Name : manuscript figure s6.tiff

Caption : figure s6. abiotic deoxygenated pyocyanin experiment. normalized deoxygenated luminescence response of fluorous and traditional polymeric nanosensors in the presence and absence of pyocyanin under abiotic deoxygenation conditions. nanosensor solutions were deoxygenated by nitrogen bubbling (20 ml min⁻¹) for 20 min to establish baseline luminescence (λₑₓ = 405 nm). subsequently, 100 μl of deoxygenated pyocyanin in pbs was injected while nitrogen bubbling continued. luminescence measurements were collected after an additional 10 min of bubbling.

File Name : manuscript figure s9.tiff

Caption : figure s9. influence of pyocyanin on enzymatic deoxygenation kinetics. in the absence of pyocyanin, oxygen concentration decreased gradually during the glucose/glucose oxidase reaction. in the presence of pyocyanin, the time required to reach near-zero dissolved oxygen was reduced by more than 200 s. dissolved oxygen concentrations were measured using a microsensor electrode (unisense, aarhus, denmark).

File Name : manuscript figure s7.tiff

Caption : figure s7. abiotic oxygenated pyocyanin experiment. normalized oxygenated luminescence response of fluorous and traditional polymeric nanosensors in the presence of varying concentrations of pyocyanin under abiotic oxygenation conditions. nanosensor solutions were oxygenated by air bubbling (20 ml min⁻¹) for 20 min to establish baseline luminescence (λₑₓ = 405 nm). subsequently, 100 μl of oxygenated pyocyanin in pbs was injected while air bubbling continued. quenching measurements were recorded after 10 min of bubbling.

File Name : manuscript figure s10a.tiff

Caption : figure s10. hierarchical variability analysis of fluorous nanosensor response fabricated using solvent exchange self-emulsification (sese) (a–c) and flash nanoprecipitation (fnp) (d). variability is shown across independently prepared batches and measurement replicates. (a) variability grouped by optode batch (inter-optode variability). (b) total measurement variability across optodes and nanosensor solutions. (c) variability across nanosensor solutions derived from each optode (intra-optode variability). (d) corresponding variability analysis for fnp-fabricated nanosensors.

File Name : manuscript figure s10b.tiff

Caption : figure s10. hierarchical variability analysis of fluorous nanosensor response fabricated using solvent exchange self-emulsification (sese) (a–c) and flash nanoprecipitation (fnp) (d). variability is shown across independently prepared batches and measurement replicates. (a) variability grouped by optode batch (inter-optode variability). (b) total measurement variability across optodes and nanosensor solutions. (c) variability across nanosensor solutions derived from each optode (intra-optode variability). (d) corresponding variability analysis for fnp-fabricated nanosensors.

File Name : manuscript figure s10c.tiff

Caption : figure s10. hierarchical variability analysis of fluorous nanosensor response fabricated using solvent exchange self-emulsification (sese) (a–c) and flash nanoprecipitation (fnp) (d). variability is shown across independently prepared batches and measurement replicates. (a) variability grouped by optode batch (inter-optode variability). (b) total measurement variability across optodes and nanosensor solutions. (c) variability across nanosensor solutions derived from each optode (intra-optode variability). (d) corresponding variability analysis for fnp-fabricated nanosensors.

File Name : manuscript figure s10d.tiff

Caption : figure s10. hierarchical variability analysis of fluorous nanosensor response fabricated using solvent exchange self-emulsification (sese) (a–c) and flash nanoprecipitation (fnp) (d). variability is shown across independently prepared batches and measurement replicates. (a) variability grouped by optode batch (inter-optode variability). (b) total measurement variability across optodes and nanosensor solutions. (c) variability across nanosensor solutions derived from each optode (intra-optode variability). (d) corresponding variability analysis for fnp-fabricated nanosensors.

File Name : manuscript figure s11.tiff

Caption : figure s11. dynamic light scattering (dls) analysis of fluorous nanosensor size distribution. the nanosensors exhibited an average hydrodynamic diameter of 212 nm with a polydispersity index of 0.27 (n = 3). 

File Name : manuscript figure s12.tiff

Caption : figure s12. alternative sensor formulations - teflon af 2400 nanosensor formulation. oxygenated and deoxygenated response of fluorous oxygen-sensitive nanosensors fabricated using teflon af 2400 polymer, pttfpp dye, hexafluorobenzene solvent, and pfpe-peg-5k surfactant. although the nanosensors retained oxygen sensitivity, no improvement in resistance to pyocyanin-induced quenching was observed relative to the reference nanosensors.

File Name : manuscript figure s13.tiff

Caption : figure s13. alternative sensor formulations - pvdf nanosensor formulation (pttfpp). oxygenated and deoxygenated response of fluorous oxygen-sensitive nanosensors fabricated using pvdf polymer, pttfpp dye, trifluorotoluene solvent, and pfpe-peg-5k surfactant. while the nanosensors maintained oxygen sensitivity, pyocyanin rejection was not improved relative to the reference nanosensors.
